# Supplementary material for: PHANOTATE: a novel approach to gene identification in phage genomes
Source: Bioinformatics. 2019 Apr 25;35(22):4537–42. doi: 10.1093/bioinformatics/btz265 (PMC6853651; doi:10.1093/bioinformatics/btz265)
Supplement: btz265_Supplementary_Data [file btz265_supplementary_data.zip]

Archive with 3 entries (2 files):
- btz265-suppl_data/
- btz265-suppl_data/pseudocode.docx
- btz265-suppl_data/SupplementalTable1.pdf
